# Supplementary material for: Seasonal influenza vaccination: Attitudes and practices of healthcare providers in Jordan
Source: PLoS One. 2024 Nov 21;19(11):e0314224. doi: 10.1371/journal.pone.0314224 (PMC11581314; doi:10.1371/journal.pone.0314224)
Supplement: S1 File — (XLSX) [file pone.0314224.s002.xlsx]

## Sheet: Codebook
variable_name	variable_label
serial_number	Serial number
age	Age (years)
sex	Sex
profession	Profession
years_experience	Years of experience since graduation
highest_degree	Highest degree
workplace	Workplace
governorate	Governorate
ever_vaccinated	Have you ever received the influenza vaccine?
ever_current_season	Did you get the current influenza vaccine between September 2020 and now?
ever_previous_season	Did you get the previous influenza vaccine between September 2019 and March 2020?
never_reason_1	I do not have time
never_reason_2	I or someone I know got sick after taking the influenza vaccine
never_reason_3	I have concerns regarding the vaccine's safety
never_reason_4	Influenza vaccine weakens the immune system
never_reason_5	I do not believe the influenza vaccine is effective
never_reason_6	I prefer to get influenza in order to develop natural immunity
never_reason_7	I am not in contact with high-risk individuals
never_reason_8	I think my immune system is strong enough to protect me
never_reason_9	I do not want to pay for it
never_reason_10	Other
institutionally_subsidized_vaccine	Does your institution provide you with the influenza vaccine free of charge or at a reduced charge?
previous_recommendation	In the past (before the COVID-19 pandemic), during my practice, I used to recommend the influenza vaccine for:
opinion_statement_1	Vaccinating people at high risk with the influenza vaccine is effective in reducing serious flu complications.
opinion_statement_2	In general, the benefits of the influenza vaccine outweigh the risks of side effects.
opinion_statement_3	The influenza vaccine can be considered safe.
opinion_statement_4	I believe I have a professional responsibility to get an annual influenza vaccine in order to ensure patients' safety.
opinion_statement_5	I believe I have a professional responsibility to raise awareness regarding influenza vaccination among patients.
opinion_statement_6	I think getting the influenza vaccine this year will worsen the situation for the individual if they later get COVID-19.
opinion_statement_7	I believe healthcare providers should get the influenza vaccine this year (during the COVID-19 pandemic).
opinion_statement_8	I believe healthcare providers should encourage their patients to get the influenza vaccine this year (during the COVID-19 pandemic).
public_vaccination_barrier_1	They are scared of experiencing severe side effects after influenza vaccine
public_vaccination_barrier_2	They are unaware of the benefits of influenza vaccine
public_vaccination_barrier_3	They do not believe in influenza vaccination and prefer natural immunity after influenza infection
public_vaccination_barrier_4	They have safety concerns about its use
public_vaccination_barrier_5	The cost of influenza vaccine is not covered by insurance
public_vaccination_barrier_6	They are unaware of its availability or where to get it
public_vaccination_barrier_7	They believe they are healthy and do not need the influenza vaccine
covid_19_enhance	The COVID-19 pandemic played a role in enhancing my attitudes and practices toward the influenza vaccine
covid_19_enhance_reason_1	Information available on TV and in newspapers
covid_19_enhance_reason_2	Information available on websites and social media
covid_19_enhance_reason_3	Reading scientific reports and journal articles
covid_19_enhance_reason_4	Institutional lectures or brochures
covid_19_enhance_reason_5	Fear of the extra burden of influenza on the healthcare system

## Sheet: Data
serial_number	age	sex	profession	years_experience	highest_degree	workplace	governorate	ever_vaccinated	ever_current_season	ever_previous_season	never_reason_1	never_reason_2	never_reason_3	never_reason_4	never_reason_5	never_reason_6	never_reason_7	never_reason_8	never_reason_9	never_reason_10	institutionally_subsidized_vaccine	previous_recommendation	opinion_statement_1	opinion_statement_2	opinion_statement_3	opinion_statement_4	opinion_statement_5	opinion_statement_6	opinion_statement_7	opinion_statement_8	public_vaccination_barrier_1	public_vaccination_barrier_2	public_vaccination_barrier_3	public_vaccination_barrier_4	public_vaccination_barrier_5	public_vaccination_barrier_6	public_vaccination_barrier_7	covid_19_enhance	covid_19_enhance_reason_1	covid_19_enhance_reason_2	covid_19_enhance_reason_3	covid_19_enhance_reason_4	covid_19_enhance_reason_5
1	25	Male	Physician	2	Undergraduate	Public hospital	Amman	Yes	No	No	No	No	NA	NA	NA	NA	NA	NA	NA	NA	Yes	Special populations	Agree	Agree	Agree	Agree	Agree	Disagree	Agree	Agree	NA	Agree	Agree	Agree	Agree	Agree	Agree	Yes	No	No	No	No	Yes
2	38	Male	Physician	10	Graduate	Outpatient clinic	Amman	Yes	Yes	Yes	No	No	NA	NA	NA	NA	NA	NA	NA	NA	Yes	Everyone	Agree	Agree	Agree	Neutral	Agree	Disagree	Agree	Agree	NA	Neutral	Disagree	Agree	Agree	Disagree	Agree	Yes	No	Yes	Yes	No	No
3	25	Female	Pharmacist	2	Undergraduate	Community pharmacy	Amman	No	NA	NA	No	No	Yes	Yes	No	Yes	No	No	No	No	Yes	Special populations	Neutral	Disagree	Disagree	Neutral	Neutral	Agree	Disagree	Disagree	NA	Neutral	Agree	Agree	Agree	Disagree	Neutral	No	NA	NA	NA	NA	NA
4	48	Female	Pharmacist	23	Undergraduate	Other	Amman	No	NA	NA	No	No	No	No	No	No	No	No	No	Yes	Yes	Special populations	Agree	Agree	Agree	Agree	Agree	Disagree	Agree	Agree	NA	Agree	Agree	Agree	Agree	Agree	Agree	Yes	Yes	Yes	Yes	Yes	No
5	25	Male	Physician	1	Undergraduate	Other	Amman	No	NA	NA	No	No	No	No	No	No	No	Yes	No	No	No	Everyone	Agree	Agree	Neutral	Agree	Agree	Disagree	Agree	Agree	NA	Agree	Neutral	Agree	Neutral	Disagree	Agree	Yes	No	No	No	No	Yes
6	27	Male	Pharmacist	5	Undergraduate	Community pharmacy	Amman	No	NA	NA	No	No	No	No	No	No	No	Yes	No	No	Yes	Special populations	Agree	Agree	Agree	Agree	Agree	Neutral	Neutral	Neutral	NA	Agree	Agree	Agree	Neutral	Neutral	Agree	Yes	No	No	No	Yes	Yes
7	27	Female	Pharmacist	5	Undergraduate	Other	Amman	No	NA	NA	No	No	No	No	No	No	No	Yes	No	No	Yes	No one	Disagree	Neutral	Neutral	Disagree	Disagree	Neutral	Neutral	Neutral	NA	Disagree	Agree	Agree	Agree	Disagree	Agree	No	NA	NA	NA	NA	NA
8	25	Male	Pharmacist	6	Undergraduate	Community pharmacy	Amman	No	NA	NA	No	No	No	Yes	No	No	No	No	No	No	Yes	Everyone	Disagree	Neutral	Agree	Agree	Agree	Agree	Agree	Neutral	NA	Neutral	Agree	Neutral	Agree	Agree	Agree	No	NA	NA	NA	NA	NA
9	21	Male	Pharmacist	0	Undergraduate	Other	Amman	No	NA	NA	No	No	No	No	No	No	No	Yes	No	No	Yes	No one	Agree	Agree	Neutral	Agree	Agree	Disagree	Agree	Agree	NA	Agree	Agree	Agree	Neutral	Neutral	Agree	No	NA	NA	NA	NA	NA
10	32	Male	Pharmacist	7	Undergraduate	Community pharmacy	Amman	No	NA	NA	No	No	No	Yes	No	No	No	No	No	No	Yes	No one	Agree	Neutral	Neutral	Agree	Neutral	Agree	Neutral	Neutral	NA	Neutral	Neutral	Neutral	Agree	Disagree	Disagree	Not sure	NA	NA	NA	NA	NA
11	28	Male	Pharmacist	5	Undergraduate	Other	Amman	No	NA	NA	No	No	No	No	Yes	No	No	No	No	No	Yes	Special populations	Agree	Agree	Neutral	Neutral	Neutral	Neutral	Neutral	Neutral	NA	Agree	Neutral	Neutral	Agree	Neutral	Agree	No	NA	NA	NA	NA	NA
12	24	Female	Pharmacist	2	Undergraduate	Other	Amman	No	NA	NA	No	No	No	No	No	No	Yes	No	No	No	Yes	Special populations	Agree	Agree	Agree	Disagree	Agree	Neutral	Neutral	Disagree	NA	Agree	Agree	Agree	Agree	Agree	Agree	No	NA	NA	NA	NA	NA
13	47	Female	Pharmacist	25	Undergraduate	Public hospital	Amman	Yes	No	No	No	No	NA	NA	NA	NA	NA	NA	NA	NA	Yes	Special populations	Agree	Agree	Agree	Neutral	Agree	Disagree	Agree	Agree	Agree	Agree	Neutral	Agree	Agree	Disagree	Agree	Yes	Yes	No	No	No	No
14	52	Male	Pharmacist	27	Middle college	Public hospital	Amman	Yes	No	Yes	No	No	NA	NA	NA	NA	NA	NA	NA	NA	Yes	Special populations	Agree	Agree	Neutral	Agree	Agree	Neutral	Agree	Neutral	Agree	Agree	Agree	Agree	Agree	Agree	Neutral	Yes	No	No	No	No	Yes
15	53	Female	Pharmacist	20	Middle college	Public hospital	Amman	Yes	Yes	Yes	No	No	NA	NA	NA	NA	NA	NA	NA	NA	Yes	Everyone	Agree	Agree	Agree	Agree	Agree	Neutral	Neutral	Neutral	Agree	Agree	Agree	Agree	Agree	Agree	Agree	Yes	Yes	Yes	Yes	Yes	Yes
16	46	Female	Pharmacist	20	Undergraduate	Public hospital	Amman	No	NA	NA	No	No	Yes	No	No	No	No	No	No	No	Yes	No one	Neutral	Agree	Neutral	Disagree	Disagree	Disagree	Disagree	Disagree	Disagree	Disagree	Disagree	Agree	Disagree	Disagree	Agree	No	NA	NA	NA	NA	NA
17	35	Female	Laboratory technician	11	Graduate	Public hospital	Amman	No	NA	NA	No	No	No	No	No	Yes	No	No	No	No	Yes	No one	Disagree	Disagree	Neutral	Disagree	Disagree	Disagree	Disagree	Disagree	Neutral	Disagree	Agree	Agree	Disagree	Disagree	Neutral	No	NA	NA	NA	NA	NA
18	53	Female	Pharmacist	20	Middle college	Public hospital	Amman	Yes	Yes	Yes	No	No	NA	NA	NA	NA	NA	NA	NA	NA	Yes	Special populations	Neutral	Neutral	Neutral	Neutral	Neutral	Neutral	Neutral	Neutral	Neutral	Neutral	Neutral	Neutral	Neutral	Neutral	Neutral	Not sure	NA	NA	NA	NA	NA
19	35	Female	Physician	11	Undergraduate	Private hospital	Amman	Yes	Yes	No	No	No	NA	NA	NA	NA	NA	NA	NA	NA	Yes	Special populations	Agree	Agree	Agree	Agree	Agree	Disagree	Agree	Agree	Agree	Agree	Agree	Agree	Disagree	Disagree	Disagree	Yes	No	No	Yes	Yes	Yes
20	43	Female	Pharmacist	20	Undergraduate	Public hospital	Amman	No	NA	NA	No	No	No	No	No	Yes	No	No	No	No	Yes	No one	Neutral	Neutral	Neutral	Neutral	Neutral	Neutral	Neutral	Neutral	Agree	Neutral	Neutral	Agree	Agree	Neutral	Agree	No	NA	NA	NA	NA	NA
21	42	Female	Pharmacist	20	Undergraduate	Public hospital	Amman	No	NA	NA	No	No	No	No	No	No	No	Yes	No	No	Yes	No one	Neutral	Neutral	Neutral	Neutral	Neutral	Neutral	Neutral	Neutral	Neutral	Agree	Agree	Agree	Agree	Agree	Agree	No	NA	NA	NA	NA	NA
22	51	Female	Pharmacist	28	Undergraduate	Public hospital	Amman	Yes	Yes	Yes	No	No	NA	NA	NA	NA	NA	NA	NA	NA	Yes	Everyone	Neutral	Neutral	Disagree	Neutral	Agree	Neutral	Disagree	Disagree	Agree	Agree	Agree	Agree	Neutral	Disagree	Neutral	Yes	No	No	No	No	Yes
23	41	Female	Pharmacist	13	Undergraduate	Public hospital	Amman	Yes	Yes	No	No	No	NA	NA	NA	NA	NA	NA	NA	NA	Yes	Special populations	Agree	Agree	Agree	Disagree	Disagree	Disagree	Neutral	Neutral	Agree	Neutral	Agree	Agree	Disagree	Neutral	Agree	No	NA	NA	NA	NA	NA
24	45	Female	Pharmacist	15	Undergraduate	Public hospital	Amman	No	NA	NA	No	No	Yes	No	No	No	No	No	No	No	Yes	Everyone	Agree	Agree	Neutral	Neutral	Neutral	Agree	Neutral	Neutral	Agree	Neutral	Agree	Agree	Neutral	Neutral	Neutral	No	NA	NA	NA	NA	NA
25	47	Female	Pharmacist	25	Undergraduate	Public hospital	Amman	No	NA	NA	No	No	No	No	No	No	No	Yes	No	No	Yes	Special populations	Agree	Agree	Neutral	Neutral	Neutral	Disagree	Neutral	Neutral	Agree	Disagree	Agree	Agree	Disagree	Disagree	Agree	No	NA	NA	NA	NA	NA
26	53	Male	Pharmacist	25	Undergraduate	Public hospital	Amman	Yes	Yes	Yes	No	No	NA	NA	NA	NA	NA	NA	NA	NA	Yes	Everyone	Agree	Agree	Neutral	Agree	Agree	Neutral	Agree	Neutral	Neutral	Neutral	Neutral	Neutral	Disagree	Agree	Neutral	Yes	No	No	No	No	Yes
27	32	Female	Pharmacist	7	Graduate	Public hospital	Amman	Yes	Yes	Yes	No	No	NA	NA	NA	NA	NA	NA	NA	NA	Yes	Everyone	Agree	Agree	Agree	Neutral	Agree	Disagree	Agree	Agree	Neutral	Agree	Neutral	Neutral	Agree	Agree	Agree	Yes	No	No	No	No	Yes
28	58	Male	Pharmacist	30	Middle college	Public hospital	Amman	Yes	No	Yes	No	No	NA	NA	NA	NA	NA	NA	NA	NA	Yes	Special populations	Disagree	Disagree	Disagree	Disagree	Disagree	Neutral	Disagree	Disagree	Neutral	Disagree	Neutral	Disagree	Agree	Agree	Agree	Yes	No	Yes	No	No	No
29	38	Female	Pharmacist	16	Undergraduate	Public hospital	Amman	No	NA	NA	No	Yes	Yes	No	No	No	No	No	No	No	Yes	No one	Neutral	Neutral	Disagree	Disagree	Neutral	Neutral	Neutral	Disagree	Agree	Disagree	Agree	Agree	Neutral	Neutral	Neutral	Not sure	NA	NA	NA	NA	NA
30	49	Female	Pharmacist	14	Middle college	Public hospital	Amman	Yes	Yes	Yes	No	No	NA	NA	NA	NA	NA	NA	NA	NA	Yes	Special populations	Agree	Agree	Agree	Neutral	Agree	Neutral	Neutral	Agree	Agree	Agree	Neutral	Agree	Neutral	Agree	Agree	Yes	No	No	No	No	Yes
31	46	Male	Pharmacist	20	Undergraduate	Public hospital	Amman	No	NA	NA	No	No	No	No	No	Yes	No	No	No	No	Yes	Special populations	Agree	Agree	Agree	Neutral	Agree	Disagree	Agree	Agree	Agree	Agree	Agree	Agree	Neutral	Neutral	Agree	No	NA	NA	NA	NA	NA
32	42	Male	Pharmacist	15	Undergraduate	Community pharmacy	az-Zarqā’	Yes	No	No	No	No	NA	NA	NA	NA	NA	NA	NA	NA	Yes	Everyone	Agree	Agree	Agree	Neutral	Agree	Disagree	Agree	Agree	Agree	Agree	Disagree	Agree	Disagree	Agree	Disagree	Yes	No	Yes	No	No	No
33	22	Male	Pharmacist	2	Middle college	Community pharmacy	az-Zarqā’	Yes	No	Not sure	No	No	NA	NA	NA	NA	NA	NA	NA	NA	Yes	Everyone	Agree	Agree	Agree	Agree	Agree	Disagree	Agree	Neutral	Neutral	Agree	Disagree	Agree	Neutral	Neutral	Agree	No	NA	NA	NA	NA	NA
34	47	Female	Pharmacist	20	Undergraduate	Community pharmacy	az-Zarqā’	Yes	No	Yes	No	No	NA	NA	NA	NA	NA	NA	NA	NA	Yes	Everyone	Agree	Neutral	Agree	Agree	Agree	Neutral	Agree	Agree	Agree	Agree	Agree	Agree	Agree	Agree	Agree	Yes	No	No	No	Yes	Yes
35	50	Female	Pharmacist	15	Undergraduate	Public hospital	Amman	No	NA	NA	No	No	Yes	No	No	No	No	No	No	No	Yes	Special populations	Neutral	Neutral	Agree	Agree	Agree	Neutral	Agree	Agree	Agree	Neutral	Agree	Agree	Neutral	Disagree	Agree	Yes	No	No	Yes	No	No
36	43	Female	Pharmacist	10	Undergraduate	Public hospital	Amman	No	NA	NA	No	No	No	No	No	No	No	Yes	No	No	Yes	No one	Agree	Agree	Agree	Agree	Neutral	Disagree	Agree	Agree	Agree	Agree	Agree	Neutral	Neutral	Disagree	Agree	No	NA	NA	NA	NA	NA
37	51	Male	Pharmacist	30	Undergraduate	Public hospital	Amman	Yes	No	Yes	No	No	NA	NA	NA	NA	NA	NA	NA	NA	Yes	Special populations	Neutral	Agree	Agree	Agree	Agree	Agree	Agree	Agree	Agree	Agree	Disagree	Disagree	Agree	Agree	Disagree	Yes	No	No	No	No	Yes
38	43	Female	Pharmacist	13	Undergraduate	Public hospital	Amman	Yes	Yes	No	No	No	NA	NA	NA	NA	NA	NA	NA	NA	Yes	Everyone	Neutral	Agree	Neutral	Neutral	Agree	Neutral	Agree	Agree	Agree	Agree	Agree	Agree	Agree	Agree	Agree	Yes	No	No	No	No	Yes
39	45	Male	Pharmacist	20	Undergraduate	Public hospital	Amman	No	NA	NA	No	No	No	No	Yes	No	No	No	No	No	Yes	No one	Disagree	Agree	Neutral	Neutral	Neutral	Neutral	Neutral	Neutral	Neutral	Neutral	Agree	Agree	Neutral	Agree	Neutral	No	NA	NA	NA	NA	NA
40	48	Female	Pharmacist	20	Undergraduate	Public hospital	Amman	Yes	Yes	No	No	No	NA	NA	NA	NA	NA	NA	NA	NA	Yes	Special populations	Agree	Agree	Agree	Neutral	Neutral	Disagree	Agree	Agree	Agree	Agree	Neutral	Agree	Agree	Neutral	Agree	Yes	No	No	No	No	Yes
41	27	Female	Pharmacist	4	Undergraduate	Other	Amman	No	NA	NA	No	No	No	No	No	Yes	No	Yes	No	No	No	No one	Neutral	Neutral	Neutral	Neutral	Neutral	Neutral	Neutral	Neutral	Agree	Neutral	Agree	Agree	Agree	Neutral	Neutral	Not sure	NA	NA	NA	NA	NA
42	31	Female	Pharmacist	4	Undergraduate	Community pharmacy	az-Zarqā’	No	NA	NA	No	No	No	No	No	No	No	Yes	Yes	No	No	Everyone	Agree	Agree	Agree	Neutral	Agree	Neutral	Neutral	Agree	Agree	Disagree	Agree	Neutral	Agree	Neutral	Neutral	Not sure	NA	NA	NA	NA	NA
43	40	Female	Pharmacist	18	Undergraduate	Public hospital	Amman	No	NA	NA	No	No	No	No	No	Yes	No	Yes	No	No	Yes	No one	Neutral	Neutral	Neutral	Disagree	Disagree	Neutral	Disagree	Disagree	Neutral	Neutral	Neutral	Neutral	Neutral	Neutral	Neutral	No	NA	NA	NA	NA	NA
44	55	Female	Pharmacist	31	Undergraduate	Public hospital	Amman	No	NA	NA	No	No	No	No	No	No	No	Yes	No	No	Yes	Special populations	Agree	Neutral	Neutral	Neutral	Neutral	Neutral	Disagree	Neutral	Agree	Agree	Agree	Agree	Neutral	Neutral	Agree	No	NA	NA	NA	NA	NA
45	47	Female	Pharmacist	23	Undergraduate	Public hospital	Amman	No	NA	NA	No	No	No	No	No	Yes	No	No	No	No	Yes	No one	Disagree	Disagree	Neutral	Disagree	Disagree	Neutral	Disagree	Disagree	Agree	Disagree	Agree	Agree	Disagree	Disagree	Neutral	No	NA	NA	NA	NA	NA
46	24	Female	Pharmacist	0	Undergraduate	Other	Amman	No	NA	NA	No	Yes	No	No	No	No	No	Yes	No	Yes	Not sure	Special populations	Neutral	Agree	Disagree	Neutral	Neutral	Disagree	Agree	Agree	Neutral	Neutral	Neutral	Neutral	Neutral	Neutral	Neutral	No	NA	NA	NA	NA	NA
47	52	Female	Pharmacist	26	Undergraduate	Public hospital	Amman	No	NA	NA	No	Yes	Yes	Yes	No	Yes	No	No	No	No	Yes	No one	Agree	Neutral	Neutral	Neutral	Neutral	Agree	Neutral	Neutral	Agree	Agree	Agree	Agree	Agree	Agree	Disagree	Not sure	NA	NA	NA	NA	NA
48	50	Female	Pharmacist	29	Middle college	Public hospital	Amman	Yes	No	Yes	No	No	NA	NA	NA	NA	NA	NA	NA	NA	Yes	No one	Agree	Disagree	Agree	Agree	Agree	Disagree	Agree	Agree	Neutral	Agree	Agree	Agree	Disagree	Agree	Agree	Yes	No	Yes	No	No	No
49	38	Male	Physician	10	Graduate	Private hospital	Amman	Yes	No	Yes	No	No	NA	NA	NA	NA	NA	NA	NA	NA	Yes	Everyone	Agree	Agree	Agree	Agree	Agree	Neutral	Neutral	Agree	Neutral	Agree	Neutral	Neutral	Neutral	Disagree	Neutral	No	NA	NA	NA	NA	NA
50	42	Male	Pharmacist	20	Undergraduate	Public hospital	Amman	No	NA	NA	No	No	No	No	No	No	No	Yes	No	No	Yes	Special populations	Agree	Neutral	Neutral	Disagree	Neutral	Neutral	Disagree	Neutral	Agree	Agree	Agree	Agree	Disagree	Neutral	Agree	No	NA	NA	NA	NA	NA
51	46	Female	Pharmacist	20	Middle college	Public hospital	Amman	Yes	Yes	No	No	No	NA	NA	NA	NA	NA	NA	NA	NA	Yes	Special populations	Neutral	Agree	Agree	Agree	Agree	Neutral	Agree	Agree	Neutral	Agree	Neutral	Neutral	Agree	Neutral	Disagree	Yes	No	No	No	No	Yes
52	34	Female	Pharmacist	5	Undergraduate	Public hospital	Amman	No	NA	NA	No	No	No	No	No	No	No	Yes	No	No	Yes	Everyone	Agree	Neutral	Neutral	Agree	Agree	Disagree	Agree	Agree	Agree	Agree	Agree	Agree	Disagree	Disagree	Agree	Yes	No	No	Yes	No	No
53	53	Male	Pharmacist	32	Middle college	Public hospital	Amman	Yes	Yes	Yes	No	No	NA	NA	NA	NA	NA	NA	NA	NA	Yes	Everyone	Agree	Agree	Agree	Agree	Agree	Neutral	Agree	Agree	Agree	Agree	Agree	Agree	Agree	Neutral	Agree	Yes	No	No	Yes	No	Yes
54	43	Female	Pharmacist	20	Undergraduate	Public hospital	Amman	No	NA	NA	No	No	No	No	No	Yes	No	No	No	No	Yes	Special populations	Agree	Agree	Agree	Agree	Agree	Neutral	Agree	Agree	Agree	Agree	Agree	Agree	Disagree	Agree	Disagree	Not sure	NA	NA	NA	NA	NA
55	27	Male	Physician	3	Undergraduate	Public hospital	Amman	Yes	Yes	Yes	No	No	NA	NA	NA	NA	NA	NA	NA	NA	Yes	Everyone	Agree	Agree	Agree	Agree	Agree	Disagree	Agree	Agree	Neutral	Neutral	Neutral	Agree	Disagree	Disagree	Agree	Yes	No	No	Yes	No	No
56	53	Male	Pharmacist	30	Undergraduate	Public hospital	Amman	Yes	No	No	No	No	NA	NA	NA	NA	NA	NA	NA	NA	Yes	Everyone	Agree	Agree	Agree	Agree	Agree	Agree	Neutral	Neutral	Disagree	Agree	Agree	Agree	Neutral	Agree	Agree	Yes	No	No	No	No	Yes
57	60	Male	Pharmacist	40	Middle college	Public hospital	Amman	No	NA	NA	No	No	No	No	No	Yes	No	No	No	No	Yes	No one	Disagree	Disagree	Disagree	Disagree	Disagree	Neutral	Disagree	Disagree	Disagree	Disagree	Disagree	Disagree	Neutral	Disagree	Disagree	Not sure	NA	NA	NA	NA	NA
58	45	Male	Pharmacist	25	Middle college	Public hospital	Amman	Yes	Yes	Yes	No	No	NA	NA	NA	NA	NA	NA	NA	NA	Yes	Everyone	Agree	Agree	Agree	Agree	Agree	Disagree	Agree	Agree	Disagree	Agree	Agree	Agree	Neutral	Disagree	Agree	Yes	No	Yes	No	No	No
59	55	Male	Pharmacist	30	Middle college	Public hospital	Amman	No	NA	NA	No	No	No	No	No	No	No	Yes	No	No	Yes	Special populations	Agree	Neutral	Neutral	Neutral	Neutral	Disagree	Neutral	Neutral	Disagree	Disagree	Agree	Neutral	Disagree	Disagree	Neutral	Yes	No	Yes	No	No	No
60	47	Male	Pharmacist	20	Graduate	Public hospital	Amman	No	NA	NA	No	No	Yes	No	No	No	No	No	No	No	Yes	Special populations	Agree	Agree	Agree	Agree	Agree	Neutral	Agree	Agree	Agree	Agree	Agree	Agree	Agree	Agree	Disagree	No	NA	NA	NA	NA	NA
61	42	Female	Nurse	22	Middle college	Public hospital	Amman	No	NA	NA	No	No	No	No	No	Yes	No	No	No	No	Yes	No one	Disagree	Disagree	Neutral	Disagree	Disagree	Neutral	Disagree	Neutral	Disagree	Neutral	Disagree	Neutral	Disagree	Disagree	Neutral	Not sure	NA	NA	NA	NA	NA
62	34	Female	Pharmacist	9	Undergraduate	Public hospital	az-Zarqā’	Yes	No	Yes	No	No	NA	NA	NA	NA	NA	NA	NA	NA	Yes	Everyone	Agree	Agree	Agree	Agree	Agree	Disagree	Agree	Agree	Agree	Agree	Agree	Agree	Neutral	Agree	Agree	Yes	No	No	Yes	Yes	Yes
63	46	Female	Pharmacist	25	Undergraduate	Public hospital	Amman	Yes	Yes	Yes	No	No	NA	NA	NA	NA	NA	NA	NA	NA	Yes	Everyone	Agree	Neutral	Agree	Agree	Agree	Neutral	Agree	Agree	Agree	Agree	Agree	Agree	Agree	Neutral	Neutral	Yes	No	Yes	Yes	No	No
64	54	Male	Dentist	30	Undergraduate	Public hospital	az-Zarqā’	Yes	Yes	Yes	No	No	NA	NA	NA	NA	NA	NA	NA	NA	Yes	Everyone	Agree	Agree	Agree	Agree	Agree	Disagree	Agree	Agree	Disagree	Agree	Disagree	Agree	Agree	Agree	Agree	Yes	No	No	No	Yes	Yes
65	58	Male	Physician	26	Graduate	Public hospital	Amman	No	NA	NA	No	No	Yes	No	No	No	No	No	No	No	Yes	No one	Neutral	Disagree	Disagree	Disagree	Disagree	Neutral	Neutral	Neutral	Disagree	Neutral	Disagree	Disagree	Disagree	Disagree	Disagree	No	NA	NA	NA	NA	NA
66	55	Male	Pharmacist	20	Middle college	Public hospital	Amman	No	NA	NA	No	No	No	No	No	Yes	No	No	No	No	Yes	Everyone	Neutral	Neutral	Neutral	Neutral	Disagree	Neutral	Neutral	Neutral	Agree	Agree	Agree	Agree	Agree	Agree	Agree	Yes	No	Yes	No	No	No
67	39	Female	Pharmacist	18	Middle college	Public hospital	az-Zarqā’	Yes	No	Yes	No	No	NA	NA	NA	NA	NA	NA	NA	NA	Yes	Everyone	Agree	Agree	Agree	Agree	Agree	Disagree	Agree	Agree	Agree	Agree	Agree	Agree	Neutral	Agree	Agree	Yes	No	No	No	No	Yes
68	54	Male	Laboratory technician	33	Graduate	Public hospital	az-Zarqā’	Yes	Yes	Yes	No	No	NA	NA	NA	NA	NA	NA	NA	NA	Yes	Everyone	Agree	Agree	Agree	Agree	Agree	Disagree	Agree	Agree	Agree	Agree	Neutral	Agree	Disagree	Disagree	Neutral	Yes	Yes	Yes	Yes	Yes	Yes
69	44	Female	Nurse	21	Undergraduate	Public hospital	az-Zarqā’	No	NA	NA	No	No	No	No	No	No	No	No	No	Yes	Yes	Special populations	Agree	Neutral	Neutral	Neutral	Neutral	Neutral	Neutral	Agree	Agree	Neutral	Agree	Agree	Neutral	Neutral	Neutral	Not sure	NA	NA	NA	NA	NA
70	37	Female	Nurse	16	Undergraduate	Public hospital	az-Zarqā’	Yes	No	No	No	No	NA	NA	NA	NA	NA	NA	NA	NA	Yes	Everyone	Agree	Agree	Agree	Agree	Agree	Neutral	Agree	Agree	Agree	Agree	Disagree	Agree	Agree	Neutral	Disagree	Yes	No	Yes	No	Yes	Yes
71	54	Male	Pharmacist	30	Undergraduate	Community pharmacy	Amman	Yes	Yes	Yes	No	No	NA	NA	NA	NA	NA	NA	NA	NA	Yes	Everyone	Agree	Agree	Agree	Agree	Agree	Disagree	Agree	Agree	Agree	Agree	Agree	Agree	Neutral	Neutral	Agree	Yes	No	No	Yes	No	No
72	37	Female	Pharmacist	15	Graduate	Public hospital	Amman	No	NA	NA	No	Yes	No	No	No	No	No	No	No	No	Yes	Special populations	Agree	Agree	Agree	Agree	Agree	Disagree	Agree	Agree	Neutral	Agree	Neutral	Agree	Agree	Agree	Agree	Yes	No	No	Yes	No	Yes
73	45	Female	Nurse	20	Graduate	Public hospital	az-Zarqā’	No	NA	NA	No	No	No	No	No	No	No	Yes	No	No	Yes	No one	Neutral	Neutral	Neutral	Disagree	Disagree	Neutral	Disagree	Neutral	Agree	Neutral	Agree	Agree	Disagree	Disagree	Agree	No	NA	NA	NA	NA	NA
74	34	Female	Nurse	13	Undergraduate	Public hospital	az-Zarqā’	Yes	No	No	No	No	NA	NA	NA	NA	NA	NA	NA	NA	Yes	No one	Neutral	Neutral	Neutral	Neutral	Neutral	Neutral	Neutral	Neutral	Agree	Neutral	Agree	Agree	Disagree	Neutral	Agree	No	NA	NA	NA	NA	NA
75	35	Male	Nurse	11	Undergraduate	Public hospital	az-Zarqā’	Yes	No	Not sure	No	No	NA	NA	NA	NA	NA	NA	NA	NA	Yes	No one	Disagree	Disagree	Disagree	Neutral	Agree	Agree	Agree	Disagree	Agree	Agree	Agree	Agree	Neutral	Disagree	Disagree	No	NA	NA	NA	NA	NA
76	58	Male	Physician	30	Graduate	Public hospital	al-Balqā’	Yes	Yes	Yes	No	No	NA	NA	NA	NA	NA	NA	NA	NA	Yes	Everyone	Agree	Agree	Agree	Agree	Neutral	Disagree	Agree	Agree	Disagree	Disagree	Disagree	Disagree	Agree	Neutral	Neutral	Yes	No	No	Yes	No	No
77	43	Female	Pharmacist	7	Graduate	Public hospital	Amman	Yes	No	No	No	No	NA	NA	NA	NA	NA	NA	NA	NA	Yes	Special populations	Agree	Agree	Disagree	Agree	Agree	Neutral	Agree	Neutral	Agree	Agree	Agree	Agree	Agree	Disagree	Agree	No	NA	NA	NA	NA	NA
78	42	Female	Pharmacist	15	Graduate	Public hospital	Amman	No	NA	NA	No	No	No	No	No	Yes	No	Yes	No	No	Yes	Special populations	Neutral	Neutral	Agree	Neutral	Neutral	Disagree	Neutral	Neutral	Disagree	Agree	Agree	Agree	Neutral	Neutral	Agree	No	NA	NA	NA	NA	NA
79	39	Female	Nurse	11	Undergraduate	Public hospital	az-Zarqā’	Yes	No	Not sure	No	No	NA	NA	NA	NA	NA	NA	NA	NA	Yes	Everyone	Disagree	Neutral	Neutral	Neutral	Disagree	Neutral	Neutral	Neutral	Disagree	Neutral	Disagree	Disagree	Disagree	Neutral	Agree	No	NA	NA	NA	NA	NA
80	52	Male	Pharmacist	31	Undergraduate	Public hospital	Amman	Yes	Yes	Yes	No	No	NA	NA	NA	NA	NA	NA	NA	NA	Yes	Special populations	Neutral	Agree	Agree	Agree	Agree	Neutral	Agree	Agree	Neutral	Neutral	Neutral	Neutral	Neutral	Agree	Neutral	Yes	No	No	Yes	No	No
81	43	Female	Pharmacist	15	Graduate	Public hospital	Amman	No	NA	NA	No	Yes	No	No	No	No	No	No	No	No	Yes	Special populations	Neutral	Neutral	Neutral	Disagree	Neutral	Neutral	Neutral	Neutral	Agree	Agree	Agree	Neutral	Neutral	Neutral	Neutral	No	NA	NA	NA	NA	NA
82	46	Female	Pharmacist	23	Undergraduate	Public hospital	Amman	Yes	No	Yes	No	No	NA	NA	NA	NA	NA	NA	NA	NA	Yes	Everyone	Agree	Agree	Agree	Agree	Agree	Disagree	Agree	Agree	Neutral	Agree	Agree	Agree	Neutral	Disagree	Agree	Yes	No	No	No	No	Yes
83	30	Female	Nurse	5	Undergraduate	Public hospital	az-Zarqā’	No	NA	NA	No	No	No	No	No	No	No	Yes	No	No	Yes	Special populations	Agree	Agree	Agree	Agree	Agree	Agree	Disagree	Neutral	Agree	Agree	Agree	Agree	Neutral	Neutral	Neutral	Not sure	NA	NA	NA	NA	NA
84	37	Male	Nurse	17	Undergraduate	Public hospital	az-Zarqā’	No	NA	NA	No	Yes	Yes	No	Yes	Yes	No	Yes	No	No	Yes	No one	Disagree	Disagree	Disagree	Disagree	Disagree	Agree	Disagree	Disagree	Agree	Disagree	Agree	Agree	Neutral	Neutral	Agree	No	NA	NA	NA	NA	NA
85	49	Female	Nurse	NA	Middle college	Other	Amman	No	NA	NA	No	No	Yes	No	No	No	No	No	No	No	Yes	No one	Neutral	Disagree	Neutral	Disagree	Neutral	Disagree	Neutral	Disagree	Disagree	Disagree	Agree	Agree	Agree	Disagree	Neutral	No	NA	NA	NA	NA	NA
86	37	Female	Nurse	15	Undergraduate	Public hospital	Amman	No	NA	NA	No	No	Yes	No	No	No	No	No	No	No	Yes	No one	Disagree	Disagree	Disagree	Disagree	Disagree	Neutral	Disagree	Disagree	Neutral	Neutral	Disagree	Agree	Neutral	Agree	Disagree	No	NA	NA	NA	NA	NA
87	50	Female	Pharmacist	22	Undergraduate	Public hospital	Amman	No	NA	NA	No	No	No	No	No	Yes	No	No	No	No	Yes	Special populations	Agree	Neutral	Agree	Neutral	Agree	Disagree	Agree	Agree	Agree	Agree	Agree	Neutral	Neutral	Disagree	Neutral	Yes	No	No	Yes	Yes	No
88	52	Female	Laboratory technician	27	Middle college	Public hospital	az-Zarqā’	No	NA	NA	No	No	No	No	No	Yes	No	No	No	No	Yes	Special populations	Neutral	Disagree	Neutral	Disagree	Agree	Agree	Agree	Agree	Agree	Neutral	Agree	Agree	Neutral	Disagree	Agree	No	NA	NA	NA	NA	NA
89	33	Male	Pharmacist	8	Undergraduate	Public hospital	az-Zarqā’	No	NA	NA	No	No	No	No	Yes	Yes	No	Yes	No	No	Yes	No one	Agree	Agree	Agree	Disagree	Neutral	Neutral	Disagree	Neutral	Neutral	Disagree	Agree	Neutral	Neutral	Neutral	Neutral	No	NA	NA	NA	NA	NA
90	47	Female	Pharmacist	18	Undergraduate	Public hospital	az-Zarqā’	No	NA	NA	No	No	No	No	Yes	No	No	No	No	No	Yes	No one	Neutral	Disagree	Disagree	Neutral	Neutral	Neutral	Neutral	Neutral	Agree	Neutral	Agree	Agree	Disagree	Disagree	Neutral	No	NA	NA	NA	NA	NA
91	38	Male	Physician	12	Undergraduate	Public hospital	Amman	Yes	No	No	No	No	NA	NA	NA	NA	NA	NA	NA	NA	Yes	Everyone	Disagree	Disagree	Neutral	Neutral	Disagree	Neutral	Disagree	Disagree	Disagree	Disagree	Disagree	Disagree	Disagree	Disagree	Disagree	Yes	No	No	Yes	No	No
92	33	Female	Pharmacist	10	Undergraduate	Other	Amman	Yes	Yes	Yes	No	No	NA	NA	NA	NA	NA	NA	NA	NA	No	Special populations	Agree	Agree	Agree	Agree	Agree	Disagree	Agree	Agree	Agree	Agree	Agree	Agree	Agree	Neutral	Neutral	No	NA	NA	NA	NA	NA
93	50	Female	Pharmacist	22	Undergraduate	Public hospital	Amman	No	NA	NA	No	No	No	No	No	No	No	No	No	Yes	Not sure	No one	Neutral	Neutral	Neutral	Neutral	Agree	Neutral	Disagree	Agree	Agree	Disagree	Agree	Agree	Neutral	Neutral	Agree	Not sure	NA	NA	NA	NA	NA
94	50	Female	Pharmacist	NA	Undergraduate	Other	Amman	Yes	No	No	No	No	NA	NA	NA	NA	NA	NA	NA	NA	No	Special populations	Agree	Agree	Agree	Agree	Agree	Neutral	Agree	Agree	Neutral	Agree	Agree	Agree	Agree	Neutral	Agree	Yes	No	Yes	No	No	No
95	50	Female	Pharmacist	20	Middle college	Public hospital	Other	No	NA	NA	No	No	No	No	No	No	Yes	No	No	No	Yes	No one	Agree	Agree	Neutral	Neutral	Agree	Neutral	Agree	Agree	Agree	Agree	Neutral	Agree	Neutral	Agree	Neutral	Not sure	NA	NA	NA	NA	NA
96	18	Female	Pharmacist	NA	Middle college	Public hospital	az-Zarqā’	No	NA	NA	No	No	Yes	No	No	No	No	No	No	No	Yes	No one	Agree	Agree	Neutral	Neutral	Neutral	Neutral	Neutral	Neutral	Agree	Agree	Agree	Agree	Disagree	Neutral	Agree	No	NA	NA	NA	NA	NA
97	60	Male	Physician	25	Graduate	Public hospital	Amman	Yes	No	No	No	No	NA	NA	NA	NA	NA	NA	NA	NA	Yes	Special populations	Agree	Agree	Agree	Agree	Agree	Disagree	Agree	Agree	Agree	Agree	Neutral	Agree	Disagree	Disagree	Neutral	Not sure	NA	NA	NA	NA	NA
98	22	Female	Pharmacist	1	Undergraduate	Other	Amman	No	NA	NA	Yes	No	No	No	No	No	No	No	No	No	No	Everyone	Agree	Agree	Neutral	Agree	Agree	Disagree	Agree	Agree	Agree	Neutral	Agree	Agree	Disagree	Agree	Neutral	Yes	Yes	Yes	Yes	Yes	Yes
99	33	Female	Nurse	12	Undergraduate	Other	Amman	No	NA	NA	No	Yes	No	No	No	Yes	No	Yes	No	No	Yes	Special populations	Agree	Neutral	Neutral	Disagree	Neutral	Agree	Disagree	Disagree	Agree	Neutral	Agree	Agree	Neutral	Disagree	Agree	Not sure	NA	NA	NA	NA	NA
100	49	Female	Pharmacist	25	Middle college	Public hospital	Amman	No	NA	NA	No	No	No	No	No	Yes	No	No	No	No	Yes	Special populations	Agree	Agree	Agree	Agree	Agree	Neutral	Agree	Agree	Agree	Neutral	Disagree	Agree	Agree	Neutral	Agree	Yes	No	No	No	No	Yes
101	37	Female	Nurse	10	Undergraduate	Public hospital	az-Zarqā’	No	NA	NA	No	No	Yes	No	No	No	No	No	No	No	Yes	No one	Disagree	Neutral	Neutral	Disagree	Neutral	Neutral	Disagree	Disagree	Agree	Agree	Agree	Agree	Disagree	Disagree	Disagree	Not sure	NA	NA	NA	NA	NA
102	47	Female	Pharmacist	17	Middle college	Other	Amman	No	NA	NA	No	No	No	No	No	No	No	Yes	No	No	Not sure	No one	Disagree	Disagree	Neutral	Neutral	Neutral	Neutral	Disagree	Disagree	Disagree	Agree	Agree	Agree	Disagree	Neutral	Disagree	Yes	No	No	Yes	Yes	No
103	32	Female	Nurse	10	Undergraduate	Public hospital	az-Zarqā’	No	NA	NA	No	No	No	No	Yes	No	No	No	No	No	Not sure	No one	Disagree	Disagree	Disagree	Disagree	Disagree	Neutral	Disagree	Disagree	Neutral	Disagree	Neutral	Agree	Disagree	Disagree	Neutral	No	NA	NA	NA	NA	NA
104	35	Female	Nurse	12	Middle college	Public hospital	az-Zarqā’	No	NA	NA	No	Yes	No	No	No	Yes	No	Yes	No	No	Yes	No one	Neutral	Neutral	Neutral	Disagree	Neutral	Disagree	Disagree	Neutral	Agree	Neutral	Agree	Agree	Agree	Disagree	Agree	No	NA	NA	NA	NA	NA
105	56	Male	Physician	30	Graduate	Public hospital	az-Zarqā’	Yes	Yes	Yes	No	No	NA	NA	NA	NA	NA	NA	NA	NA	Yes	Special populations	Agree	Agree	Agree	Agree	Agree	Agree	Agree	Agree	Disagree	Disagree	Disagree	Disagree	Disagree	Disagree	Disagree	Yes	No	No	Yes	No	Yes
106	29	Female	Pharmacist	6	Undergraduate	Public hospital	Amman	No	NA	NA	Yes	No	No	No	No	No	No	No	No	No	Yes	Special populations	Agree	Agree	Agree	Agree	Agree	Neutral	Agree	Agree	Neutral	Neutral	Neutral	Neutral	Neutral	Agree	Agree	Yes	Yes	Yes	Yes	Yes	Yes
107	47	Male	Nurse	26	Undergraduate	Public hospital	az-Zarqā’	Yes	No	No	No	No	NA	NA	NA	NA	NA	NA	NA	NA	Yes	No one	Agree	Agree	Neutral	Agree	Agree	Disagree	Agree	Agree	Agree	Agree	Agree	Agree	Agree	Agree	Neutral	Yes	No	Yes	No	No	No
108	55	Female	Pharmacist	16	Undergraduate	Other	Amman	No	NA	NA	No	No	No	No	No	Yes	No	No	No	No	Yes	Special populations	Agree	Agree	Neutral	Disagree	Neutral	Disagree	Neutral	Neutral	Agree	Disagree	Agree	Agree	Agree	Disagree	Neutral	Yes	No	No	No	No	Yes
109	46	Female	Nurse	24	Middle college	Public hospital	az-Zarqā’	No	NA	NA	No	No	Yes	No	No	No	No	No	No	No	Yes	Special populations	Disagree	Disagree	Neutral	Neutral	Neutral	Neutral	Neutral	Neutral	Agree	Agree	Agree	Agree	Neutral	Neutral	Neutral	Not sure	NA	NA	NA	NA	NA
110	60	Female	Physician	34	Undergraduate	Public hospital	Amman	Yes	No	No	No	No	NA	NA	NA	NA	NA	NA	NA	NA	Yes	Everyone	Agree	Neutral	Agree	Agree	Agree	Disagree	Agree	Agree	Neutral	Agree	Agree	Agree	Agree	Agree	Agree	Yes	No	No	Yes	No	No
111	22	Female	Pharmacist	0	Undergraduate	Other	Amman	No	NA	NA	No	No	No	No	No	No	Yes	Yes	No	No	No	Special populations	Agree	Agree	Agree	Neutral	Agree	Disagree	Neutral	Agree	Agree	Agree	Agree	Agree	Agree	Agree	Agree	No	NA	NA	NA	NA	NA
112	25	Female	Physician	1	Undergraduate	Private hospital	Amman	No	NA	NA	No	Yes	No	No	No	No	No	No	No	No	Yes	Special populations	Agree	Neutral	Agree	Neutral	Neutral	Neutral	Neutral	Neutral	Neutral	Neutral	Neutral	Neutral	Neutral	Disagree	Neutral	No	NA	NA	NA	NA	NA
113	29	Male	Physician	1	Undergraduate	Public hospital	Other	No	NA	NA	Yes	No	No	No	No	No	No	Yes	No	No	No	No one	Agree	Agree	Agree	Neutral	Agree	Disagree	Agree	Agree	Agree	Agree	Agree	Agree	Disagree	Disagree	Neutral	Yes	No	No	Yes	Yes	No
114	25	Female	Physician	1	Undergraduate	Public hospital	Amman	No	NA	NA	No	No	No	No	No	No	No	Yes	No	No	No	Special populations	Disagree	Neutral	Disagree	Neutral	Neutral	Agree	Disagree	Disagree	Neutral	Agree	Agree	Neutral	Agree	Agree	Agree	No	NA	NA	NA	NA	NA
115	25	Male	Physician	1	Undergraduate	Private hospital	Amman	Yes	Yes	Yes	No	No	NA	NA	NA	NA	NA	NA	NA	NA	No	Special populations	Agree	Agree	Agree	Neutral	Neutral	Disagree	Neutral	Neutral	Agree	Disagree	Agree	Agree	Agree	Disagree	Neutral	No	NA	NA	NA	NA	NA
116	46	Female	Pharmacist	25	Undergraduate	Community pharmacy	az-Zarqā’	No	NA	NA	No	No	No	No	No	No	No	No	Yes	No	No	Special populations	Agree	Agree	Agree	Agree	Agree	Disagree	Agree	Agree	Agree	Agree	Agree	Agree	Agree	Agree	Agree	Yes	No	No	Yes	No	Yes
117	22	Female	Pharmacist	1	Undergraduate	Community pharmacy	Amman	Yes	Yes	Yes	No	No	NA	NA	NA	NA	NA	NA	NA	NA	No	Special populations	Agree	Disagree	Agree	Neutral	Disagree	Disagree	Agree	Agree	Agree	Agree	Agree	Agree	Agree	Agree	Agree	Yes	No	No	Yes	No	No
118	40	Female	Dentist	14	Graduate	Public hospital	Amman	No	NA	NA	No	No	No	No	No	No	No	Yes	No	No	Yes	Special populations	Agree	Neutral	Neutral	Neutral	Neutral	Disagree	Neutral	Neutral	Agree	Agree	Neutral	Agree	Disagree	Disagree	Disagree	Yes	No	No	No	No	Yes
119	37	Female	Dentist	12	Graduate	Public hospital	Amman	Yes	Yes	No	No	No	NA	NA	NA	NA	NA	NA	NA	NA	Yes	No one	Agree	Neutral	Agree	Disagree	Neutral	Neutral	Neutral	Neutral	Agree	Neutral	Neutral	Neutral	Neutral	Disagree	Agree	Not sure	NA	NA	NA	NA	NA
120	65	Female	Dentist	42	Undergraduate	Public hospital	Amman	Yes	No	No	No	No	NA	NA	NA	NA	NA	NA	NA	NA	Yes	Everyone	Agree	Agree	Agree	Agree	Agree	Disagree	Agree	Agree	Agree	Agree	Disagree	Agree	Agree	Agree	Disagree	Yes	No	No	No	No	Yes
121	40	Female	Dentist	18	Graduate	Public hospital	Amman	No	NA	NA	No	No	No	No	No	Yes	No	No	No	No	Yes	Special populations	Agree	Neutral	Agree	Neutral	Neutral	Disagree	Disagree	Neutral	Agree	Neutral	Agree	Agree	Agree	Neutral	Agree	No	NA	NA	NA	NA	NA
122	25	Male	Dentist	3	Undergraduate	Public hospital	Amman	No	NA	NA	No	No	No	No	Yes	No	No	No	No	No	Not sure	No one	Neutral	Neutral	Neutral	Disagree	Neutral	Agree	Neutral	Neutral	Agree	Agree	Agree	Agree	Neutral	Neutral	Neutral	Yes	No	No	Yes	No	No
123	37	Female	Dentist	13	Undergraduate	Public hospital	al-Balqā’	Yes	No	Yes	No	No	NA	NA	NA	NA	NA	NA	NA	NA	Yes	Special populations	Disagree	Neutral	Neutral	Neutral	Neutral	Agree	Neutral	Agree	Neutral	Neutral	Agree	Agree	Agree	Agree	Agree	No	NA	NA	NA	NA	NA
124	44	Female	Dentist	21	Undergraduate	Public hospital	az-Zarqā’	Yes	Yes	No	No	No	NA	NA	NA	NA	NA	NA	NA	NA	Yes	Special populations	Agree	Agree	Agree	Agree	Agree	Disagree	Agree	Agree	Agree	Agree	Neutral	Disagree	Agree	Disagree	Agree	Yes	No	No	Yes	No	Yes
125	44	Female	Dentist	19	Undergraduate	Outpatient clinic	Amman	No	NA	NA	No	No	No	No	No	Yes	No	No	No	No	Not sure	No one	Disagree	Disagree	Disagree	Disagree	Disagree	Neutral	Disagree	Disagree	Agree	Disagree	Agree	Neutral	Agree	Neutral	Neutral	No	NA	NA	NA	NA	NA
126	45	Male	Pharmacist	20	Undergraduate	Other	Amman	Yes	No	No	No	No	NA	NA	NA	NA	NA	NA	NA	NA	No	Everyone	Neutral	Neutral	Agree	Agree	Agree	Neutral	Agree	Agree	Neutral	Disagree	Agree	Agree	Agree	Agree	Agree	No	NA	NA	NA	NA	NA
127	43	Female	Dentist	20	Undergraduate	Outpatient clinic	Amman	Yes	No	Yes	No	No	NA	NA	NA	NA	NA	NA	NA	NA	No	Everyone	Agree	Agree	Agree	Agree	Agree	Disagree	Agree	Agree	Agree	Agree	Agree	Agree	Neutral	Agree	Agree	Yes	Yes	No	No	No	No
128	50	Male	Dentist	25	Graduate	Public hospital	Irbid	Yes	Yes	Yes	No	No	NA	NA	NA	NA	NA	NA	NA	NA	Yes	Everyone	Agree	Agree	Agree	Agree	Agree	Disagree	Agree	Agree	Neutral	Agree	Disagree	Neutral	Neutral	Agree	Agree	Yes	No	No	No	No	Yes
129	64	Female	Dentist	35	Undergraduate	Other	Amman	Yes	Yes	Yes	No	No	NA	NA	NA	NA	NA	NA	NA	NA	No	Everyone	Agree	Agree	Agree	Agree	Agree	Disagree	Agree	Agree	Neutral	Agree	Agree	Agree	Disagree	Agree	Neutral	Yes	Yes	No	Yes	No	No
130	35	Male	Dentist	10	Undergraduate	Public hospital	Other	No	NA	NA	No	No	No	No	No	Yes	No	No	No	No	Yes	No one	Agree	Agree	Agree	Agree	Agree	Neutral	Agree	Agree	Disagree	Neutral	Agree	Neutral	Neutral	Neutral	Neutral	Yes	No	No	Yes	No	No
131	26	Female	Physician	2	Undergraduate	Public hospital	Amman	No	NA	NA	No	No	No	No	Yes	No	No	No	No	No	Yes	Special populations	Agree	Neutral	Neutral	Neutral	Neutral	Neutral	Neutral	Neutral	Agree	Neutral	Neutral	Neutral	Neutral	Neutral	Neutral	Not sure	NA	NA	NA	NA	NA
132	24	Female	Physician	1	Undergraduate	Public hospital	Amman	Yes	Yes	Yes	No	No	NA	NA	NA	NA	NA	NA	NA	NA	Not sure	Everyone	Agree	Agree	Agree	Agree	Agree	Disagree	Agree	Agree	Agree	Agree	Agree	Agree	Disagree	Disagree	Agree	No	NA	NA	NA	NA	NA
133	25	Female	Physician	1	Undergraduate	Public hospital	Amman	Yes	No	Yes	No	No	NA	NA	NA	NA	NA	NA	NA	NA	Not sure	Everyone	Agree	Agree	Agree	Agree	Agree	Disagree	Agree	Agree	Agree	Agree	Agree	Agree	Agree	Agree	Agree	Yes	Yes	Yes	Yes	Yes	Yes
134	26	Male	Physician	1	Undergraduate	Public hospital	Amman	Yes	Yes	Yes	No	No	NA	NA	NA	NA	NA	NA	NA	NA	Yes	Everyone	Agree	Agree	Agree	Agree	Agree	Disagree	Agree	Agree	Agree	Agree	Agree	Agree	Disagree	Neutral	Neutral	Yes	No	No	Yes	No	Yes
135	24	Female	Physician	0	Undergraduate	Private hospital	Amman	Yes	No	Yes	No	No	NA	NA	NA	NA	NA	NA	NA	NA	No	Everyone	Agree	Agree	Agree	Neutral	Agree	Disagree	Agree	Agree	Agree	Agree	Agree	Agree	Neutral	Disagree	Agree	Yes	No	No	No	No	Yes
136	67	Female	Pharmacist	44	Undergraduate	Community pharmacy	Amman	No	NA	NA	No	No	No	No	No	No	No	Yes	No	No	No	Everyone	Agree	Disagree	Agree	Disagree	Agree	Agree	Neutral	Neutral	Agree	Disagree	Neutral	Agree	Disagree	Neutral	Neutral	No	NA	NA	NA	NA	NA
137	28	Female	Physician	1	Undergraduate	Public hospital	Amman	No	NA	NA	Yes	No	No	No	No	No	No	No	No	No	Not sure	Special populations	Agree	Agree	Agree	Neutral	Agree	Neutral	Agree	Agree	Neutral	Neutral	Neutral	Neutral	Agree	Disagree	Neutral	Yes	No	No	No	No	Yes
138	27	Female	Physician	1	Undergraduate	Public hospital	Amman	Yes	Yes	Not sure	No	No	NA	NA	NA	NA	NA	NA	NA	NA	Yes	Special populations	Agree	Agree	Agree	Agree	Agree	Neutral	Agree	Agree	Agree	Agree	Neutral	Neutral	Agree	Agree	Neutral	Yes	No	No	No	No	Yes
139	25	Female	Physician	1	Undergraduate	Public hospital	Amman	No	NA	NA	No	No	No	No	No	No	No	No	No	Yes	Yes	Special populations	Agree	Agree	Agree	Neutral	Agree	Disagree	Agree	Agree	Agree	Agree	Disagree	Agree	Agree	Disagree	Agree	No	NA	NA	NA	NA	NA
140	26	Male	Physician	3	Undergraduate	Other	Amman	Yes	No	No	No	No	NA	NA	NA	NA	NA	NA	NA	NA	No	Everyone	Agree	Agree	Agree	Agree	Agree	Disagree	Agree	Agree	Disagree	Agree	Agree	Neutral	Agree	Agree	Agree	Yes	No	No	Yes	No	No
141	25	Male	Physician	3	Undergraduate	Public hospital	Amman	No	NA	NA	Yes	No	No	No	No	No	No	No	No	No	Yes	No one	Agree	Agree	Neutral	Disagree	Neutral	Neutral	Neutral	Neutral	Agree	Agree	Agree	Agree	Neutral	Agree	Agree	Not sure	NA	NA	NA	NA	NA
142	22	Female	Dentist	0	Undergraduate	Public hospital	Amman	Yes	No	No	No	No	NA	NA	NA	NA	NA	NA	NA	NA	No	Everyone	Agree	Agree	Agree	Agree	Agree	Disagree	Agree	Agree	Agree	Neutral	Agree	Agree	Neutral	Agree	Agree	Yes	No	No	Yes	No	No
143	23	Female	Dentist	1	Undergraduate	Public hospital	Amman	Yes	No	No	No	No	NA	NA	NA	NA	NA	NA	NA	NA	Yes	Special populations	Agree	Agree	Agree	Neutral	Neutral	Disagree	Agree	Neutral	Agree	Agree	Agree	Agree	Agree	Neutral	Agree	Yes	No	No	Yes	No	Yes
144	22	Male	Dentist	0	Undergraduate	Public hospital	Amman	No	NA	NA	No	No	No	No	No	Yes	No	No	No	No	Yes	No one	Agree	Agree	Agree	Neutral	Neutral	Disagree	Agree	Agree	Neutral	Agree	Neutral	Agree	Neutral	Agree	Agree	No	NA	NA	NA	NA	NA
145	30	Male	Physician	4	Undergraduate	Public hospital	Amman	No	NA	NA	No	No	No	No	No	No	Yes	Yes	No	No	Yes	Special populations	Agree	Agree	Agree	Neutral	Agree	Disagree	Neutral	Agree	Agree	Agree	Disagree	Neutral	Agree	Agree	Neutral	No	NA	NA	NA	NA	NA
146	33	Female	Pharmacist	10	Undergraduate	Private hospital	Amman	No	NA	NA	No	Yes	No	No	No	Yes	No	No	No	No	Yes	Special populations	Agree	Agree	Agree	Neutral	Agree	Disagree	Neutral	Neutral	Agree	Disagree	Agree	Agree	Neutral	Neutral	Neutral	No	NA	NA	NA	NA	NA
147	28	Female	Pharmacist	3	Graduate	Other	Amman	Yes	Yes	Yes	No	No	NA	NA	NA	NA	NA	NA	NA	NA	Not sure	Everyone	Agree	Agree	Agree	Agree	Agree	Disagree	Agree	Agree	Disagree	Agree	Agree	Agree	Agree	Neutral	Agree	Not sure	NA	NA	NA	NA	NA
148	24	Female	Laboratory technician	2	Undergraduate	Private hospital	Amman	No	NA	NA	No	No	No	No	No	Yes	No	No	No	No	Yes	No one	Neutral	Neutral	Neutral	Disagree	Neutral	Neutral	Agree	Agree	Agree	Neutral	Agree	Agree	Disagree	Disagree	Neutral	Not sure	NA	NA	NA	NA	NA
149	23	Female	Laboratory technician	2	Undergraduate	Private hospital	Amman	Yes	No	No	No	No	NA	NA	NA	NA	NA	NA	NA	NA	Not sure	No one	Agree	Neutral	Neutral	Neutral	Neutral	Neutral	Neutral	Neutral	Disagree	Disagree	Agree	Agree	Neutral	Neutral	Agree	Not sure	NA	NA	NA	NA	NA
150	30	Female	Physician	2	Undergraduate	Private hospital	Amman	No	NA	NA	Yes	No	No	No	No	No	No	No	No	No	No	Everyone	Agree	Agree	Agree	Agree	Agree	Disagree	Agree	Agree	Neutral	Agree	Agree	Agree	Agree	Agree	Agree	Yes	No	No	Yes	No	No
151	27	Female	Nurse	4	Undergraduate	Private hospital	Amman	No	NA	NA	No	No	No	No	No	Yes	No	No	No	No	Yes	Special populations	Neutral	Agree	Agree	Agree	Agree	Disagree	Agree	Neutral	Agree	Agree	Agree	Agree	Agree	Neutral	Disagree	Not sure	NA	NA	NA	NA	NA
152	24	Female	Nurse	0	Undergraduate	Private hospital	Amman	No	NA	NA	No	No	No	No	Yes	No	No	No	No	No	Not sure	No one	Disagree	Neutral	Disagree	Neutral	Neutral	Agree	Disagree	Disagree	Agree	Disagree	Agree	Agree	Agree	Neutral	Neutral	No	NA	NA	NA	NA	NA
153	22	Female	Nurse	0	Undergraduate	Private hospital	Amman	No	NA	NA	Yes	No	No	No	No	No	No	No	No	No	Yes	Everyone	Neutral	Agree	Neutral	Disagree	Agree	Disagree	Agree	Agree	Agree	Agree	Agree	Agree	Disagree	Agree	Agree	Yes	No	No	No	No	Yes
154	29	Female	Nurse	7	Middle college	Private hospital	Amman	No	NA	NA	No	No	No	No	No	Yes	No	No	No	No	No	No one	Neutral	Neutral	Neutral	Neutral	Neutral	Neutral	Neutral	Neutral	Agree	Agree	Agree	Agree	Agree	Agree	Agree	No	NA	NA	NA	NA	NA
155	23	Female	Laboratory technician	1	Undergraduate	Private hospital	Amman	No	NA	NA	No	No	No	No	No	Yes	No	No	No	No	Yes	No one	Agree	Disagree	Neutral	Disagree	Disagree	Neutral	Neutral	Disagree	Neutral	Disagree	Agree	Agree	Agree	Disagree	Neutral	No	NA	NA	NA	NA	NA
156	NA	Female	Laboratory technician	2	Undergraduate	Private hospital	Amman	No	NA	NA	No	No	No	No	No	No	No	No	No	Yes	Not sure	No one	Agree	Neutral	Disagree	Neutral	Neutral	Disagree	Neutral	Neutral	Agree	Neutral	Agree	Agree	Neutral	Neutral	Disagree	No	NA	NA	NA	NA	NA
157	NA	Female	Nurse	NA	Undergraduate	Private hospital	Amman	No	NA	NA	No	No	No	No	Yes	No	No	No	No	No	Yes	No one	Neutral	Neutral	Neutral	Neutral	Neutral	Neutral	Neutral	Neutral	Neutral	Neutral	Agree	Agree	Neutral	Disagree	Agree	Not sure	NA	NA	NA	NA	NA
158	24	Female	Pharmacist	0	Undergraduate	Community pharmacy	Amman	No	NA	NA	No	No	No	No	Yes	No	No	No	No	No	No	No one	Neutral	Disagree	Neutral	Disagree	Disagree	Neutral	Neutral	Neutral	Neutral	Agree	Neutral	Agree	Agree	Agree	Disagree	No	NA	NA	NA	NA	NA
159	24	Female	Pharmacist	0	Undergraduate	Community pharmacy	Amman	No	NA	NA	No	No	Yes	No	No	No	No	No	No	No	No	Special populations	Neutral	Neutral	Neutral	Agree	Agree	Neutral	Agree	Neutral	Agree	Neutral	Disagree	Agree	Agree	Disagree	Neutral	Not sure	NA	NA	NA	NA	NA
160	52	Male	Physician	26	Graduate	Outpatient clinic	Amman	Yes	Yes	Yes	No	No	NA	NA	NA	NA	NA	NA	NA	NA	No	Everyone	Agree	Agree	Agree	Agree	Agree	Disagree	Agree	Agree	Disagree	Agree	Agree	Disagree	Agree	Agree	Agree	No	NA	NA	NA	NA	NA
161	50	Female	Pharmacist	25	Undergraduate	Public hospital	al-Balqā’	No	NA	NA	No	No	No	No	No	Yes	No	Yes	No	No	Yes	Special populations	Neutral	Neutral	Neutral	Neutral	Agree	Disagree	Neutral	Neutral	Agree	Disagree	Agree	Agree	Disagree	Disagree	Disagree	Not sure	NA	NA	NA	NA	NA
162	25	Female	Physician	2	Undergraduate	Public hospital	Amman	Yes	Yes	No	No	No	NA	NA	NA	NA	NA	NA	NA	NA	Yes	Special populations	Agree	Agree	Agree	Neutral	Agree	Neutral	Agree	Agree	Agree	Agree	Agree	Disagree	Disagree	Disagree	Disagree	Not sure	NA	NA	NA	NA	NA
163	25	Female	Pharmacist	1	Undergraduate	Community pharmacy	Amman	No	NA	NA	No	No	No	No	No	No	No	No	No	Yes	No	No one	Disagree	Neutral	Neutral	Neutral	Neutral	Neutral	Neutral	Neutral	Neutral	Neutral	Neutral	Neutral	Neutral	Neutral	Neutral	No	NA	NA	NA	NA	NA
164	30	Female	Physician	5	Graduate	Private hospital	Amman	Yes	Yes	Yes	No	No	NA	NA	NA	NA	NA	NA	NA	NA	Yes	Everyone	Agree	Agree	Agree	Agree	Agree	Disagree	Agree	Agree	Agree	Agree	Neutral	Neutral	Neutral	Disagree	Neutral	Yes	No	No	Yes	Yes	Yes
165	39	Male	Physician	14	Graduate	Private hospital	Amman	No	NA	NA	No	Yes	No	No	Yes	No	No	No	No	No	No	Special populations	Agree	Agree	Agree	Neutral	Neutral	Disagree	Agree	Agree	Agree	Agree	Agree	Disagree	Neutral	Neutral	Agree	Yes	No	No	Yes	No	Yes
166	65	Male	Physician	40	Graduate	Private hospital	Amman	Yes	Yes	Yes	No	No	NA	NA	NA	NA	NA	NA	NA	NA	Yes	Everyone	Agree	Agree	Agree	Neutral	Neutral	Disagree	Agree	Agree	Neutral	Agree	Neutral	Neutral	Neutral	Disagree	Neutral	Not sure	NA	NA	NA	NA	NA
167	25	Male	Physician	1	Undergraduate	Public hospital	Amman	Yes	No	Yes	No	No	NA	NA	NA	NA	NA	NA	NA	NA	Yes	Everyone	Agree	Agree	Agree	Agree	Agree	Disagree	Agree	Agree	Neutral	Agree	Agree	Neutral	Neutral	Neutral	Agree	Yes	No	No	No	No	Yes
168	25	Male	Physician	1	Undergraduate	Private hospital	Amman	Yes	No	No	No	No	NA	NA	NA	NA	NA	NA	NA	NA	No	Everyone	Agree	Agree	Agree	Agree	Agree	Disagree	Agree	Agree	Agree	Agree	Agree	Agree	Disagree	Agree	Neutral	Yes	No	No	No	No	Yes
169	20	Female	Dentist	0	Middle college	Public hospital	Irbid	No	NA	NA	No	No	No	No	No	No	No	Yes	No	No	Not sure	No one	Agree	Agree	Agree	Agree	Agree	Disagree	Agree	Agree	Disagree	Agree	Neutral	Neutral	Agree	Agree	Agree	Not sure	NA	NA	NA	NA	NA
170	27	Male	Physician	2	Undergraduate	Public hospital	Amman	No	NA	NA	No	No	No	No	No	No	No	Yes	No	No	Yes	Special populations	Agree	Neutral	Neutral	Neutral	Agree	Disagree	Neutral	Neutral	Disagree	Neutral	Agree	Disagree	Neutral	Agree	Disagree	Yes	No	No	Yes	No	No
171	25	Male	Physician	0	Undergraduate	Private hospital	Irbid	Yes	Yes	Yes	No	No	NA	NA	NA	NA	NA	NA	NA	NA	Yes	Everyone	Agree	Agree	Agree	Agree	Agree	Disagree	Agree	Agree	Neutral	Agree	Agree	Agree	Neutral	Neutral	Agree	Yes	No	Yes	Yes	Yes	Yes
172	28	Male	Physician	1	Undergraduate	Public hospital	Irbid	Yes	No	Not sure	No	No	NA	NA	NA	NA	NA	NA	NA	NA	Yes	Special populations	Agree	Agree	Agree	Agree	Agree	Disagree	Agree	Agree	Neutral	Agree	Neutral	Disagree	Agree	Neutral	Neutral	No	NA	NA	NA	NA	NA
173	29	Male	Nurse	5	Undergraduate	Community pharmacy	Amman	Yes	Yes	Yes	No	No	NA	NA	NA	NA	NA	NA	NA	NA	No	Everyone	Agree	Agree	Agree	Neutral	Agree	Disagree	Agree	Agree	Neutral	Agree	Neutral	Agree	Agree	Neutral	Neutral	Not sure	NA	NA	NA	NA	NA
174	25	Female	Pharmacist	3	Undergraduate	Other	Amman	No	NA	NA	No	No	No	No	No	Yes	Yes	Yes	No	No	No	Special populations	Agree	Neutral	Disagree	Neutral	Agree	Disagree	Agree	Agree	Agree	Neutral	Agree	Agree	Agree	Neutral	Agree	No	NA	NA	NA	NA	NA
175	45	Male	Physician	20	Graduate	Outpatient clinic	Amman	No	NA	NA	No	No	No	No	No	Yes	No	No	No	No	No	No one	Agree	Agree	Agree	Disagree	Agree	Agree	Agree	Agree	Agree	Neutral	Agree	Agree	Agree	Agree	Agree	No	NA	NA	NA	NA	NA
176	31	Male	Physician	4	Undergraduate	Public hospital	Amman	Yes	No	No	No	No	NA	NA	NA	NA	NA	NA	NA	NA	Yes	Special populations	Neutral	Neutral	Agree	Agree	Agree	Agree	Disagree	Disagree	Neutral	Agree	Agree	Agree	Agree	Agree	Agree	Not sure	NA	NA	NA	NA	NA
177	29	Male	Physician	4	Undergraduate	Private hospital	Amman	Yes	No	No	No	No	NA	NA	NA	NA	NA	NA	NA	NA	No	Special populations	Agree	Agree	Agree	Agree	Agree	Disagree	Agree	Agree	Agree	Agree	Agree	Neutral	Agree	Disagree	Agree	Yes	No	No	Yes	No	Yes
178	33	Male	Physician	6	Undergraduate	Public hospital	Amman	Yes	Yes	Yes	No	No	NA	NA	NA	NA	NA	NA	NA	NA	Yes	Everyone	Agree	Agree	Agree	Agree	Agree	Disagree	Agree	Agree	Disagree	Agree	Agree	Agree	Agree	Agree	Agree	Yes	No	No	Yes	No	No
179	25	Male	Physician	1	Undergraduate	Private hospital	Other	No	NA	NA	Yes	No	No	No	No	No	No	No	No	No	Yes	Everyone	Agree	Agree	Agree	Agree	Agree	Neutral	Agree	Agree	Agree	Agree	Agree	Agree	Agree	Agree	Agree	Yes	No	No	Yes	Yes	Yes
180	31	Male	Physician	5	Undergraduate	Public hospital	Amman	Yes	Yes	No	No	No	NA	NA	NA	NA	NA	NA	NA	NA	Yes	Special populations	Agree	Agree	Agree	Agree	Agree	Disagree	Agree	Agree	Disagree	Agree	Neutral	Disagree	Neutral	Agree	Neutral	Yes	No	No	No	Yes	No
181	28	Male	Physician	2	Undergraduate	Outpatient clinic	Amman	No	NA	NA	Yes	No	No	No	No	No	No	No	No	No	Yes	No one	Agree	Agree	Neutral	Agree	Agree	Disagree	Agree	Agree	Agree	Agree	Agree	Agree	Disagree	Disagree	Disagree	Yes	No	No	Yes	No	Yes
182	30	Female	Physician	2	Undergraduate	Public hospital	Amman	Yes	Yes	Yes	No	No	NA	NA	NA	NA	NA	NA	NA	NA	Yes	Everyone	Agree	Agree	Agree	Agree	Agree	Disagree	Agree	Agree	Agree	Agree	Agree	Agree	Neutral	Disagree	Neutral	No	NA	NA	NA	NA	NA
183	24	Female	Physician	0	Undergraduate	Public hospital	Irbid	Yes	No	Yes	No	No	NA	NA	NA	NA	NA	NA	NA	NA	No	Everyone	Agree	Agree	Agree	Agree	Agree	Disagree	Agree	Agree	Disagree	Agree	Neutral	Neutral	Agree	Agree	Agree	Yes	No	No	Yes	No	No
184	28	Male	Physician	4	Undergraduate	Private hospital	Amman	Yes	No	No	No	No	NA	NA	NA	NA	NA	NA	NA	NA	Yes	Special populations	Agree	Agree	Agree	Disagree	Neutral	Disagree	Neutral	Neutral	Agree	Agree	Agree	Agree	Neutral	Agree	Agree	No	NA	NA	NA	NA	NA
185	49	Male	Physician	6	Graduate	Public hospital	Amman	Yes	Yes	Yes	No	No	NA	NA	NA	NA	NA	NA	NA	NA	Yes	Special populations	Agree	Agree	Agree	Agree	Agree	Agree	Agree	Agree	Disagree	Agree	Agree	Disagree	Neutral	Neutral	Agree	Yes	No	No	Yes	No	No
186	26	Male	Physician	1	Undergraduate	Private hospital	Amman	Yes	No	Yes	No	No	NA	NA	NA	NA	NA	NA	NA	NA	Yes	Everyone	Agree	Agree	Agree	Agree	Agree	Neutral	Agree	Agree	Disagree	Agree	Disagree	Disagree	Agree	Agree	Neutral	Yes	No	No	Yes	No	Yes
187	26	Male	Physician	1	Undergraduate	Public hospital	Irbid	No	NA	NA	No	No	No	No	No	No	No	No	No	Yes	Not sure	Everyone	Agree	Agree	Agree	Neutral	Agree	Disagree	Agree	Agree	Neutral	Agree	Disagree	Agree	Neutral	Agree	Agree	Yes	No	No	Yes	No	No
188	27	Female	Physician	2	Undergraduate	Public hospital	az-Zarqā’	Yes	No	Yes	No	No	NA	NA	NA	NA	NA	NA	NA	NA	Yes	No one	Neutral	Neutral	Agree	Neutral	Neutral	Disagree	Agree	Agree	Neutral	Agree	Agree	Agree	Neutral	Neutral	Agree	Yes	No	No	Yes	No	Yes
189	24	Male	Physician	1	Undergraduate	Public hospital	Amman	Yes	Yes	Yes	No	No	NA	NA	NA	NA	NA	NA	NA	NA	No	Everyone	Agree	Agree	Agree	Agree	Agree	Disagree	Agree	Agree	Neutral	Agree	Agree	Neutral	Agree	Disagree	Agree	Yes	No	No	Yes	No	Yes
190	24	Male	Nurse	1	Undergraduate	Private hospital	Amman	No	NA	NA	No	No	No	No	No	Yes	No	Yes	No	No	Yes	No one	Agree	Agree	Agree	Neutral	Agree	Neutral	Disagree	Disagree	Agree	Agree	Neutral	Agree	Disagree	Neutral	Agree	No	NA	NA	NA	NA	NA
191	38	Male	Nurse	18	Graduate	Private hospital	Amman	No	NA	NA	No	No	No	No	No	No	No	Yes	No	No	Yes	No one	Neutral	Neutral	Neutral	Neutral	Neutral	Neutral	Neutral	Neutral	Neutral	Neutral	Neutral	Neutral	Neutral	Neutral	Neutral	No	NA	NA	NA	NA	NA
192	28	Female	Nurse	6	Graduate	Private hospital	Amman	No	NA	NA	No	No	No	No	No	Yes	No	No	No	No	Yes	Everyone	Agree	Agree	Agree	Neutral	Agree	Neutral	Neutral	Agree	Agree	Agree	Agree	Neutral	Agree	Neutral	Neutral	No	NA	NA	NA	NA	NA
193	40	Male	Physician	20	Undergraduate	Private hospital	Amman	Yes	Yes	No	No	No	NA	NA	NA	NA	NA	NA	NA	NA	Yes	Everyone	Neutral	Neutral	Neutral	Agree	Agree	Disagree	Agree	Agree	Agree	Agree	Agree	Agree	Neutral	Disagree	Agree	Yes	No	No	No	No	Yes
194	32	Male	Nurse	11	Undergraduate	Private hospital	Amman	Yes	Yes	Yes	No	No	NA	NA	NA	NA	NA	NA	NA	NA	Yes	Special populations	Agree	Agree	Agree	Agree	Agree	Neutral	Agree	Agree	Neutral	Agree	Agree	Neutral	Disagree	Neutral	Agree	Yes	No	No	No	No	Yes
195	25	Male	Pharmacist	3	Undergraduate	Private hospital	Amman	Yes	Yes	Yes	No	No	NA	NA	NA	NA	NA	NA	NA	NA	Yes	Everyone	Agree	Agree	Agree	Agree	Agree	Disagree	Agree	Agree	Disagree	Agree	Disagree	Agree	Agree	Agree	Agree	Yes	No	Yes	No	No	Yes
196	27	Male	Physician	1	Undergraduate	Private hospital	Amman	Yes	Yes	Yes	No	No	NA	NA	NA	NA	NA	NA	NA	NA	Yes	Special populations	Agree	Agree	Neutral	Agree	Agree	Disagree	Agree	Disagree	Agree	Agree	Agree	Agree	Agree	Neutral	Agree	Yes	Yes	Yes	Yes	No	Yes
197	35	Male	Nurse	15	Undergraduate	Private hospital	Amman	Yes	Yes	Yes	No	No	NA	NA	NA	NA	NA	NA	NA	NA	Yes	Everyone	Agree	Agree	Agree	Agree	Agree	Disagree	Agree	Agree	Disagree	Agree	Agree	Disagree	Neutral	Neutral	Agree	No	NA	NA	NA	NA	NA
198	27	Female	Nurse	5	Undergraduate	Private hospital	Amman	No	NA	NA	No	No	No	No	No	No	No	Yes	No	No	Not sure	No one	Neutral	Disagree	Neutral	Neutral	Agree	Agree	Neutral	Neutral	Agree	Disagree	Agree	Agree	Disagree	Disagree	Agree	Not sure	NA	NA	NA	NA	NA
199	23	Female	Nurse	0	Undergraduate	Private hospital	Amman	No	NA	NA	No	No	No	No	No	No	No	No	No	Yes	Yes	Special populations	Agree	Agree	Agree	Agree	Agree	Agree	Agree	Agree	Agree	Agree	Agree	Agree	Agree	Agree	Agree	Yes	Yes	No	No	No	No
200	23	Female	Nurse	1	Undergraduate	Private hospital	Amman	Yes	Not sure	Yes	No	No	NA	NA	NA	NA	NA	NA	NA	NA	Yes	Everyone	Agree	Neutral	Agree	Agree	Neutral	Agree	Neutral	Agree	Agree	Agree	Neutral	Agree	Neutral	Agree	Agree	Yes	No	Yes	Yes	No	No
201	22	Female	Nurse	0	Undergraduate	Private hospital	Amman	No	NA	NA	Yes	No	No	No	No	No	No	No	No	No	Yes	Everyone	Agree	Agree	Agree	Agree	Agree	Agree	Agree	Agree	Agree	Agree	Agree	Agree	Agree	Agree	Agree	Yes	Yes	No	Yes	No	No
202	31	Female	Nurse	NA	Undergraduate	Private hospital	Amman	Yes	Not sure	Yes	No	No	NA	NA	NA	NA	NA	NA	NA	NA	Yes	Everyone	Neutral	Neutral	Neutral	Neutral	Neutral	Neutral	Agree	Agree	Agree	Neutral	Neutral	Neutral	Agree	Neutral	Neutral	Yes	No	No	No	No	Yes
203	23	Female	Nurse	0	Undergraduate	Private hospital	Amman	No	NA	NA	No	No	Yes	No	No	No	No	No	No	No	Yes	No one	Neutral	Agree	Neutral	Agree	Neutral	Disagree	Neutral	Agree	Agree	Disagree	Agree	Agree	Disagree	Disagree	Agree	No	NA	NA	NA	NA	NA
204	29	Male	Nurse	5	Undergraduate	Private hospital	az-Zarqā’	Yes	Yes	Not sure	No	No	NA	NA	NA	NA	NA	NA	NA	NA	Yes	Everyone	Agree	Neutral	Agree	Agree	Agree	Agree	Agree	Agree	Agree	Neutral	Agree	Neutral	Agree	Agree	Neutral	Yes	No	Yes	Yes	No	No
205	22	Female	Nurse	0	Undergraduate	Private hospital	Amman	Yes	Yes	Not sure	No	No	NA	NA	NA	NA	NA	NA	NA	NA	Yes	Everyone	Agree	Agree	Agree	Neutral	Neutral	Agree	Agree	Agree	Neutral	Neutral	Neutral	Agree	Agree	Neutral	Agree	Yes	No	Yes	No	Yes	No
206	24	Male	Nurse	1	Undergraduate	Private hospital	Amman	Yes	Not sure	Yes	No	No	NA	NA	NA	NA	NA	NA	NA	NA	Yes	Everyone	Neutral	Agree	Agree	Agree	Agree	Agree	Agree	Agree	Neutral	Agree	Agree	Agree	Agree	Agree	Agree	Yes	No	No	Yes	Yes	No
